# Supplementary material for: Neuropsychological Predictors of Fatigue in Post-COVID Syndrome
Source: J Clin Med. 2022 Jul 4;11(13):3886. doi: 10.3390/jcm11133886 (PMC9267301; doi:10.3390/jcm11133886)
Supplement: Supplementary file 1 [file jcm-11-03886-s001.zip]

Archive with 1 entries (1 files):
- jcm-1803402-supplementary.pdf
